# Supplementary material for: Cutting Edge: Circulating Plasmablasts Induce the Differentiation of Human T Follicular Helper Cells via IL-6 Production
Source: J Immunol. 2015 Feb 13;194(6):2482–5. doi: 10.4049/jimmunol.1401190 (PMC4356730; doi:10.4049/jimmunol.1401190)
Supplement: Data Supplement [file JI_1401190.zip]

Archive with 2 entries (2 files):
- JI_1401190_Supplemental_Figures_1.pdf
- manifest.xml
